# Supplementary material for: Nigrosome 1 visibility at susceptibility weighted 7T MRI—A dependable diagnostic marker for Parkinson's disease or merely an inconsistent, age-dependent imaging finding?
Source: PLoS One. 2017 Oct 10;12(10):e0185489. doi: 10.1371/journal.pone.0185489 (PMC5634553; doi:10.1371/journal.pone.0185489)
Supplement: S1 File — (XLSX) [file pone.0185489.s001.xlsx]

## Sheet: Tabelle1
Patient	Age	Sex	Artefact 1-5 (5 no Artefact)	Nigrosome 1 R Observer 1	Nigrosome 1 R O2	Nigrosome 1 L O1	Nigrosome 1 L O2	Artefakte 1-5 (5 keine Artefakte)	Red nucleus R	RN L	Putamen R	Pu L	Substantia nigra R	SN L	Cerebrospinal fluid
780	19	m	3	1	1	2	2		169.9	173.7	370.5	340.2	217.4	221.4	419.1
1391	20	f	3	2	2	2	2		156	151	236.7	228.1	156	151	288.1
1479	22	f	3	2	2	2	2		173.1	162.4	282.6	184.8	84.3	102.8	251.3
956	22	f	4	2	2	2	2		71.8	71.4	111.2	110	30.6	29.9	147.9
867	23	f	2	2	2	2	2		212.4	225.3	345.9	298.3	134.4	139.9	410.1
783	24	m	4	2	2	2	2		248.7	242.4	373.7	306.1	235.5	210.3	408.1
898	25	f	5	2	2	2	2		256.4	213.7	323.7	246.1	207.5	122.1	343.2
759	26	m	4	2	2	2	2		222	223	333	289	164.6	150.8	374
876	29	f	4	2	2	2	2		178.2	170.3	257.9	214.9	112.7	137.4	282
1034	31	M	4	2	2	2	2		180	138	284	288	180	138	327
1044	31	f	3	2	2	2	2		75	64	126	138	75	64	470
862	32	m	4	2	2	2	2		159.5	139.9	226.1	207	106	131.1	337.3
850	33	f	5	1	1	1	1		249.9	247.3	294.6	299	109.9	131.3	398.1
1313	34	f	2	2	2	1	1		170.6	103.2	116.8	76.8	170.6	103.2	259.2
1043	36	F	2	2	2	2	2		68	62	125	73	68	62	404
770	36	f	3	2	2	2	2		153	146	158	205	117	69.4	240
821	40	m	3	2	2	2	2		77.2	92.8	223.2	166.4	81.6	75.8	346.4
798	40	f	5	2	2	2	2		170	192.5	192.8	165.3	44.1	110	371.3
996	41	f	2	2	2	2	2		61.4	53.1	68	65.5	62.3	66.9	139.3
891	42	m	3	2	2	2	2		167.5	151.7	249.2	208.7	154.7	129.1	336.9
1102	43	f	5	2	2	2	2		87.7	78.4	82.1	74	87.7	78.4	190.8
1658	43	m	3	2	2	1	1		157.5	142	254	203.5	87.6	77	268.5
862	43	m	3	2	2	2	2		150.5	161.6	251.6	220.1	90.6	136.1	336.7
1313	44	m	2	2	2	2	2		78.6	77.9	157.1	157.4	78.6	77.9	278.6
976	44	m	5	2	2	2	2		53.6	53.4	82.1	67.3	53.1	48.4	134.6
978	44	f	4	2	2	2	2		41.3	31.4	49.1	44.6	26.4	27.1	113.9
1047	45	M	3	0	1	0	1		100	81	160	139	100	81	398
797	46	m	3	2	2	2	2		164	140.7	231.4	216.4	194.2	150.1	402.5
794	47	m	5	2	2	1	1		146.4	142.9	133.5	154.2	142.8	126.4	340.2
1078	49	M	4	2	0	2	1		71	65	165	149	71	65	190
1049	50	M	4	2	2	2	2		127	88	121	101	127	88	424
1084	51	m	2	2	2	2	2		59.1	84.6	86.7	50.2	59.1	84.6	194.2
812	52	f	3	2	2	2	2		108.7	191.3	291.3	194.8	143.5	53.8	367.4
969	55	f	4	2	2	2	2		62.3	68.4	65.7	54.1	54.5	66.7	116.6
991	56	m	3	2	2	2	2		15.9	19.3	5.1	4.4	20.7	12.2	100.6
777	59	m	5	2	2	2	2		74.9	60.2	49.9	65.7	45	109.7	398.8
785	60	f	3	2	2	2	2		77	81.6	33.8	62.8	34	15.8	369.9
1501	61	m	3	2	2	2	2		128.9	132.6	150.1	138.1	137.1	128.5	260.1
1085	62	m	3	2	2	1	1		95.1	83.3	77	69.3	95.1	83.3	192.1
1080	64	m	4	1	1	2	2		85.6	87.1	110	111	85.6	87.1	178.3
1502	67	f	2	2	2	2	2		123.7	122.2	103.7	68.3	66.1	116.1	271.3
964	67	f	4	2	1	2	1		37.7	39.3	42.9	32.5	40	37.5	129
1392	69	f	3	2	2	2	2		172.9	205	77.7	81.1	119.9	126.8	287.3
1504	69	m	2	2	2	2	2		139.8	136.4	165.9	166.3	114.8	169.6	262.7
790	75	m	4	2	2	1	1		113.5	133.3	49.1	47.4	144	174.6	377.9
786	75	m	4	2	2	2	2		185.2	178.9	67	27.8	142.7	167.7	385
